# Supplementary material for: Modifier Genes in Microcephaly: A Report on WDR62, CEP63, RAD50 and PCNT Variants Exacerbating Disease Caused by Biallelic Mutations of ASPM and CENPJ
Source: Genes (Basel). 2021 May 13;12(5):731. doi: 10.3390/genes12050731 (PMC8153008; doi:10.3390/genes12050731)
Supplement: Supplementary file 1 [file genes-12-00731-s001.zip]

Archive with 1 entries (1 files):
- genes-1206322-supplementary.pdf
